# Supplementary material for: Implementing a multilevel, multicomponent intervention to engage fathers in complementary feeding in Northern Nigeria: Perceptions of deliverers and recipients
Source: PLOS Glob Public Health. 2025 Oct 3;5(10):e0005214. doi: 10.1371/journal.pgph.0005214 (PMC12494235; doi:10.1371/journal.pgph.0005214)
Supplement: S1 Table — (XLSX) [file pgph.0005214.s004.xlsx]

## Sheet: Community & religious leaders
Document ID #	Position	Religious leader	community leader	Number of Years in Position	Responsibilities	Role Related to Child Nutrition	Advice given to families about how to feed children	Experience talking with Families	Thoughts about engaging fathers	Thoughts on involving other family members	Fathers reactions	If they have seen changes in their congregates /communitiy members	Additional Support Desired	Overall Reaction to Alive and Thrive (positive, negative, par)	Training and Materials thoughts	Additional Notes
13	Imam	1		15-20 years	Lead prayers; educate people on religion and life in general	Will teach congregation on the foods that they will serve to children, and the consequences of not giving these foods to children	A child should not given water until 6 months of age. Foods such as beans, veggies, and meat can be given to the child after 6 months to promote growth	Mostly positive, mothers are very engaged. Some fathers bought in initially, others who didn't are starting to	Positive - easy to get their attention and interact with them. Negative - if father doesn't accept responsibility	None - involve health practitioners and village heads	Some have taken the advice initally and have seen benefits. Others did not take the advice at first and now are seeing benefits in other children and so they are buying in	Children look healthy and smarter	More posters printed, meetings should be done more frequently, and monthly stipends should increase	positive	Training - liked reports, wish whole community could have training. Materials - posters are good for education but not weather resistant
14	Chairman of the Ward		1	30 years	Help the king and advise him on how to lead the people	Share IYCF info with families from pregnancy until 6 months of age	Diversify diet of children - vegetables, soya beans, fruits, fish.	Generally positive, fathers will either accept quickly or be more difficult to convince	Some will be welcoming to diet, others will say they don't have the capacity - some will still make an effort but others won't	Grandparents and older children	Some responded well and welcoming, others believed they did not have the capacity to diversify their child's diet	Yes, child walking at younger age now - belief that it is due to dietary diversity	More posters printed, meetings should be done more frequently, and monthly stipends should increase	Positive	Need more copies of posters, dressing of people in posters should be more modest, training was very important and encouraging
15	CBO officer		1	1 year 3 months	Share IYCF information with families	Share IYCF information with families	child diets, beans, spinach vegetables, potatoes, yam fish meat	Generally positive fathers asked about money at the start	Very positive, men ask a lot of questions, but listen and follow recommendations	Older children, neighbors, did not mention grandmothers, elders	Responded well, purchased some of the foods	changes in child feeding in general	farming implements, additional training	Positive	appreciated training, uniforms, books
16	CBO Leader		1	2 years	Encourage parents on child feeding.	Encourage parens on child feeding	What kinds of foods to feed children to improve their health. Be more interactive with feeding the child	Positive, poster helps facilitate conversation and communication.	Positive - fathers accepted the program but lack of finances may have held the fathers back.	Older children, so when they are married these feeding practices won't be new to them	Appreciative and embraced it. Learned not to overfeed the child.	Measure out food to give the child, portion control.	Feeding bowls for children, posters, and fliers	Positive	Training - very satisfied, wished it were more often. Materials - liked how pictures on posters and fliers were interactive
17	Pastor	1		28 years	Preach and teach about breastfeeding, encourage parents to carry out their responsibilities via the Bible.	Preach about breast feeding and its importance.	What kinds of foods to feed their children and be a source of motivation for feeding.	Positive, role as pastor makes it easier to give them advice. Fliers help as well.	Positive - he is involved in feeding own children	Do not involve other family members - they may hinder efforts	Positive - it has improved quality of life	Less children in the church falling sick	More posters and fliers to distribute.	Positive	Training - positive, falls in line with Bible. Materials - helped facilitate conversation, would like more.	"When it comes to religion, I am a pastor. Even if you are my grandmother, you are under my umbrella and I give you shelter. And as a father, even if you are my grandfather and you happen to be with me, I come close to you in a way that if I am talking to you, you will give a listening ear to what I am saying."
18	Imam	1		6 years	Lead religious activities.	Educate congregation on IYCF during Friday teachings.	Give the children food that will help them grow strong and healthy - veggies, potatoes, beans. Husbands should help wives.	Positive, it did not contradict religion and the foods are common. Barrier becomes poverty.	Positive - it is their responsibility to feed their children.	Older children should support - learn these skills for when they have kids.	Positive - embrace the advice because it is coming from leaders. Can be frustrating when some are ignorant and refuse to accept advice regarding IYCF.	Less children falling sick	Monthly allowance increase.	Positive	Training - positive, have been enlightened on what the father can provide for the family. Materials - Fliers are portable, can take anywhere to share.	"I like everything."
19	Imam	1		4 years	Call Friday prayers and lead it, as well as burials and weddings. Advise public as well	During Fridays will encourage families on how to feed their children using the Quran verses as a medium	Mothers should feed their children potatoes, fish, pumpkins, beans. Mothers should support breast with hand for the child to feed.	Positive - use the Quran as a medium for them to buy in. Money becomes an issue though, people are poorer because of COVID.	Should be engaged - they deliver messages to the community and provide the food for mothers to cook	Mentions involving all other Imam's, but not other family members	Two scenarios - the ones that listen and the others that don't and may interpret it in a different way	Just recieving some thanks. Everyone should give their children food to grow well and strong.	More resources - poor became poorer because of COVID	Positive/par	Training - Very satisfied, found complimentary feeding training useful. Materials - Posters, "I like everything"
20	Network Chairman		1	--	Working with the communities advicing them on what to do and what not to do	Encourage fathers on the kinds of foods to feed children ages 6-23 months	Demonstrate the different foods children should eat, sometimes give them money to help parents get the food.	They usually know him so it becomes easy, but finance becomes a barrier.	Agrees with it bc it is for the benefit of the child	Older children - sometimes they are in charge of the younger siblings when parents leave	Some accept and some don't.	Mothers accept but some will say they have to enquire their husbands first.	More materials and increase the transportation fare. Add more people bc he is the only religious leader of their zone of 20+ religious leaders.	Positive	Training - satisfied, used the demonstrations. Materials - want the bigger posters in their demonstrations
21	CBO leader		1	20 years	Give advice on different things such as farming	Give advice on feeding practicies		Various groups that meet monthy to encourage dietary diversity, community is like a family which makes it easy but bc covid some parents don't have the capacity to buyfoods	didn't really answer this	Other women in the household and the youth	Positive, pass message onto their wives as well	The rate that children have fallen sick is decreasing	improve transportation fare	positive	Training - satisfied, but fliers and posters need more explaination. Materials - satisfied, use it to explain dietary diversity
22	Imam	1		4 years	preach to the mosque, educate the congregation on any arising issue that may harm the community.	Advice and encourage proper feeding practices to the congregation. Emphasis on cleanliness, such as washing hands before cooking.	Feed veggies, fish, egg, meat. Don't feed the child too large of a meal, it will make them feel sick	Positive, since he is the Imam they believe that he won't lie or deceive them. Barrier is they used to thinnk he was being paid to carrier out this task.	Encourages engaging fathers, emphasis on nutrition will make the education process less stressful.	Other children that are financially buoyant	Embraced role, went from not checking in with children's diet to being more involved.	Children look cleaner and healthier	Text messages sent to fathers, media houses used to educate fathers.	Positive	Training - very satisfied, liked how they included the Quranic verses. Materials - manual, posters, and fliers. Posters on the walls are self-explanatory, use the manuals as a teaching tool.
23	Imam	1		10 years	Lead prayers; solemnize weddings, lead burial prayers, educate public on how to go about daily lives.	Organizing seminars are child feeding	Feed eggs, fish, oranges, vegetables, and other foods that will build the child.	Use wisdom to educate parents on this, fianances is a barrier to diversifying the diet.	Positive, they should be involved in every situation.	Older children	Accepting and using advice	Accepting and using advice	Parents with less financial capability should be supported, religious leaders should be supported - allowance increased.	Positive with materials and education, negative in terms of support	Training - positive, enlightened him on something he didn't know before. Materials - used posters, liked how they showed quantities of food
24	Village Head		1	10 years and some months	Lead and care for the community	To encourage parents on the health of their children, specifically within 6 months to 2 years of age	Diverse foods will build the baby and protect them from sickness, like eggs, meat, fish, bananas, oranges	Puts lots of responsibility on the various wards, sometimes families think only rich can afford food to diversify diet	They should always be engaged	Uncles, aunts, and grandparents	Accepted it and made it of importance since they are seeing the benefits	Less issues of malnutrition and hospital visits to receive diet counseling	More posters and fliers to distribute. Health personal sent in more frequently	Positive	Training - Positive, liked that they emphasized breastfeeding for first 6 months but should've given this topic more time. Materials - posters and fliers, posters need to be bigger but are educative
		6	6

## Sheet: CHEWs
Document ID #	Position	Number of Years as CHEW	How identified	Responsibilities	Role Related to Child Nutrition	Advice given to families about how to feed children	Experience talking with Families	Facilitators for talking with families	Barriers with talking with families	Thoughts about engaging fathers	Mothers reactions to engaging fathers	positive aspects of engaging fathers	negative aspects of engaging fathers	Thoughts on involving other family members	If they have seen changes in their communities	What helps families practices	What makes it difficult for families	Additional Support Desired	Overall Reaction to Alive and Thrive (positive, negative, both)	Training and Materials thoughts	Supervision	Recommend engaging fathers	Additional Notes
1		0.5	Focal point approached her	Inform parents child feeding and hygiene	Visit each family with children 6-23 months once a month, focused on fathers but then said athome visits mostly mothers	Give fish, vegetable and pumpkin and fruit; give the bowl	Families report financial barriers; some of the families you meet don’t know how to feed the child but when you inform them, they listen to you and they will correct their mistakes	religious and community leaders already informed families; how they talk to families IPC	none; when probed the financial barriers for families	It is good	reacted well	they know how to feed their children	none	aunt, grandfather and grandmother - those people will take care of the child and can also feed them	we noticed they take care of the environment and the children are doing well; They told me that their children are in good condition and they are happy with this program because their children are in good health and in good condition	Bowl	At first, it will be difficult for them, but when they practice them for some few months, it will be okay for them and they will look at their children and be happy	A&T could provide the food		I like to use it because it is the main sign that people will understand what I’m doing; role plays helpful during trainin, training helped them feel prepared	MOnthly meetings she comes and meet us there, she encourages us on the work then she teaches us some other things we don’t know	Because you will find out that the type of food the mother can’t get it, the father will be better person to bring that kind of food	Really hard to get her to answer
2		0.75	focal person	home visits; advise how to feed IYC	conduct home visits 3x ammonth; home viists mostly mothers	sweet potato fish egg, give bowl		when father is home	didnt know how to feed	good because they give the money	good	happy	dont accept recommendations and want money	grandmothers older girls when mothers not around for home visit	yes			more texts and better engagement of community and religious leaders to prepare families; more transport fare needed for those in villages crosesing rivers	positive	Really liked bowl and posters	MOnthly meetings, very helpful, supervisor helped resolve an issue with a family	yes
3		0.75	A&T Icare	home visits; advise how to feed IYC	conduct home visits , call fathers	eggs vegetable fish, bf	mothers are welcoming , practices recomendations	mothers listen; sometimes they would bring a biscuit or a treat for kids	familie asked for food to go in the bowl	Positive	Positive	they know how to feed their children	none	involve aunt, grandfather and grandmother	they now know how to feed children and care of environment	Having the bowl	none		positive	Training good, especially role plays, uses materials especially bowl spoon uniform	monthly meetings	yes	took a lot of probing to get answers
4		0.9	Started with focal person	Attend to children and visit families, advice feeding	Home visits to meet with families	Advice them on how to use foods planted, how often to feed, and breastfeeding	Very understanding and welcoming, no barriers to talking with families	Understainding - seems like an empathetic person	No barriers encountered	Positive	Positive	They know child is taken care of and the mother has piece of mind that father is buying nutritional food	Fathers not helping feeding the child	Grandmothers older girls when mothers not around for home visit	Children look healthier and falling sick less often	Farming the food	Not having the money to buy the food	Money	Positive	Training - positive, but needs to have more examples while teaching Materials - helps with advising and assistance with bowl	Monthly meetins, also helps with duties at hospital	Yes, the info is useful for fathers	Seemed to be more empathetic with families, may be due to role in hosptial
5		4	Ward local	Work with community and hospital on advising complimentary feeding from 6-23 months	advising on complimentary feeding from 6-23 months	Buy good food for their children which will give them a balanced diet - veggies, beans, eggs	Appreciative of visit, especially if given the bowl - even if they refuse to talk they can give them this	The handouts and the bowls	None since can speak Hausa with them	It'll work for some, but others won't take the advice	Mothers are appreciative of visit	Advising them the same way as mothers so they are on the same page	Some men don't have the money to buy food, others have the money but don't want to spend it on the foods	Grandmothers for when the mother is absent	Changes in the children's body weight and health	Advising that there are foods that help that are cheap - eggs, beans, fruits	The fathers, some don't have the money and some refuse to buy	More bowls, increase transportation stipend	Positive	Training - satisfied, learned how to feed a child 6-23 months Materials - bowls and fliers help facilitate conversation	Check in on their work and help in advising the community	Yes, since they are the head of the families they should be engaged	Seemed to have a harder time with fathers - like they were hard headed
6		0.83	LGA team called	Routine immunizations, family planning, home visits	home visits to consult fathers, mothers, and children on feeding 6-23 months of age	How to use the bowl, how to have a balanced diet for child, how to use the foods	Fathers started bringing home the foods after consultations, but mothers did not know how to use it or cook it for their benefits	Communicating with all categories of parents and using the bowl to advice	wanted to bring one community mosquito nets?	Should continue to engage fathers	Some mothers are appreciative, others ask to bring the food for them	Father brings food home now, promote diet diversity	none	All other family members, since they may also prepare the food	Fathers starting to bring home the foods and mothers preparing more diverse foods	Helping them in how to prepare the food	Some don't have the food for complimentary feeding	More bowls for polygomous families, more money for transportation	Positive-ish	Training - satisifed, used the one on one counseling skills Materials - used poster to explain complimentary feeding and bowl to describe portions, but need more bowls for co-wifes		Yes, because the father brings the food	took a lot of probing to get answers
7		5	local ward	Give immunizations to children and go house to house on how to keep their environment clean	Home visitations	Want to start CF after 6 months, mash food and give it to the child to eat	Some have the money to diversify diet while others don't	Most of them are clients at the hospital so already knew them	Have difficulty with Muslim families. They would not let her come back a second time after giving the plate	It is important to engage fathers in case mother is not around to feed child	"okay"	Some are doing their best to help so mothers can feed babies	none	Grandmother, aunts or uncles living in the house, since they assist the parents	increased dietary diversity	The health education she gives them	Money	income	Both positive and negative	Training - satisfied, used all of the skills Materials - hardcover, use it to show how to feed babies	Helped in advising houses	Yes, for when mothers are not around fathers know what to do	took a lot of probing to get answers
8		10	Selected by the vocals in the facilities	Give health talks about hygeine and nutrition	give talks on nutrition and lactation	wash hands, give children a balanced diet		The plate helps	Not bringing any food along with the plates to help	Important, hey buys the food for the family	positive	They can buy more nutritious foods when they go out.	will be upset that you did not bring money to help	Grandparents, older children, since they are apart of parenting	Children are becoming healthier and mothers are learning to prepare foods	Available resources and affordable foods	poverty and lack of understanding	More plates, increased stipend	positive and negative	Training - satisfied, used skills on preparing food Materials - plates, templates of food preperations,serves as encouragement for mothers	PHC, reaffirms importance of CHEWs	yes, they are the ones who bring home the food	Gave long answers to questions
9		1	Went to a training then selected to work	Help mothers feed children without any issues	Help mothers feed children without any issues	Based on the situation of the child - beans + pumpkins, sweet potatoes, fish. Fruits for child too	Challenges. Some are poor, cannot afford food. Others will not listen unless head of household is involved	Once they understand that the CHEW does not provide the food	Father farms food, family may not know that they have the food	They should be advised since they are the ones buying the food.	based on the advice given to their husbands, have recieved help	They purchase better foods	Fathers may not listen	If the family is poor, another family member may help financially	gives an anecdote about encounter with a woman	when they have the raw food at home and only have to advise on preperation	poverty	Getting community leaders to inform fathers also	positive	training - satisfied, learned how to advise using the bowl Materials - satisfied, doesn't say much else	Helps with communication of families since they take her more seriously	Yes, they are the heads of household	focused primarily on money
10		2	Selected by the vocal person	Taking care of the health of children and pregnant women	taking care of the health of children and pregnant women	How to take care of their child and feed them. How to give the child a balanced diet	Parents are welcoming to learn how to take care of their children	Being free with the mothers - having the child around dstracts the mother	When they only seek money	Appropriate recommendation, they can teach one another	Mothers are on their own in getting children nutritional food	Will welcome your advice and listen to explanation	None, they will never turn you away	First King's palace, then elderly and older siblings	children are getting to eat more different types of food	When the families have these foods in theri farms, they don't have to go far to get it	None, foods are with them in their farms	King's palace to hold meetings to advise fathers, radio stations and TV stations to also help	positive	Training - satisfied, remind you what you need to know and not forget it Materials - satisfied, can give out the bowls and something to put child's food in	Encouraging towards CHEWs work	Yes, they can educate one another on how to properly feed children
11		3	Facility volunteering over three years --> appointed to CHEW	mobilize and educate the community on MDD (minimum dietary diversity)	mobilize and educate the community on MDD (minimum dietary diversity)	eggs, orange, banana, fish, meat, beans. The amount based on age	Enjoyable, parents are excited about the knowledge	can meet with the community leader and he will talk to them	Money limits amount of resources people have	Appropriate, they are the leaders of the family	Reacted very well, using the bowl	fathers allow CHEWs to enter the house	none	Other children and grandparents, sometimes there will be no parents in the house	Children look less malnourished and sick, more healthy	Usually resources are within community and can be planted	Those who are not farming food	Transportation to communities	positive	Training - positive, learned about MDD which is used. Materials - simple and well arranged. flipcharts and bowls	Helpful, makes sure CHEW does not make mistakes	Yes, head of household so need their support
12		1	Focal person	Educate the community on different types of foods and how to prepare them for their children	Educate the community on different types of foods and how to prepare them for their children	How to diversify foods. How much portions to eat from the bowl	Does not elaborate on home visits/is not asked	easy when family has the different types of food already	Family does not have money	Important, hey buys the food for the family	Happy	They bring the food home, engaging them will bring home the right foods	Not engaging them - they wont bring home the food	Co-wives, they should be treated equally in giving advice and resources	Yes, less children that are malnourished	Seeing the rate of children being sick decline	When the children get sick	None	positive	Training - satisfied, used the MDD Materials - uses the flipcharts, pamphlets and bowls.	Helpful, usually there for home visit also	Yes because the fathers are the ones who plant crops and provide food
